# Supplementary material for: Screening Disinfection Byproducts in Arid-Coastal Wastewater: A Workflow Using GC×GC-TOFMS, Passive Sampling, and NMF Deconvolution Algorithm
Source: J Xenobiot. 2024 May 1;14(2):554–74. doi: 10.3390/jox14020033 (PMC11130967; doi:10.3390/jox14020033)
Supplement: Supplementary file 1 [file jox-14-00033-s001.zip]

Archive with 1 entries (1 files):
- jox-2936841-supplementary.pdf
